# Supplementary material for: Removal of Hexamethyldisiloxane via a Novel Hydrophobic (3–Aminopropyl)Trimethoxysilane-Modified Activated Porous Carbon
Source: Molecules. 2023 Sep 7;28(18):6493. doi: 10.3390/molecules28186493 (PMC10535671; doi:10.3390/molecules28186493)
Supplement: Supplementary file 1 [file molecules-28-06493-s001.zip]

Archive with 1 entries (1 files):
- molecules-2553389-supplementary.pdf
